# Supplementary material for: Comparative analysis of the gut microbiome of ungulate species from Qinghai–Xizang plateau
Source: Ecol Evol. 2024 Sep 10;14(9):e70251. doi: 10.1002/ece3.70251 (PMC11387016; doi:10.1002/ece3.70251)
Supplement: Supplementary file 1 — Table S1. [file ECE3-14-e70251-s002.csv]

Species	Name	Accession Number	download_path
Gazella subgutturosa	GS1	SRR9990557	https://sra-downloadb.be-md.ncbi.nlm.nih.gov/sos5/sra-pub-zq-14/SRR009/990/SRR9990557.sralite.1
Gazella subgutturosa	GS2	SRR9990556	https://sra-downloadb.be-md.ncbi.nlm.nih.gov/sos5/sra-pub-zq-14/SRR009/990/SRR9990556.sralite.1
Gazella subgutturosa	GS3	SRR9990555	https://sra-downloadb.be-md.ncbi.nlm.nih.gov/sos5/sra-pub-zq-14/SRR009/990/SRR9990555.sralite.1
Gazella subgutturosa	GS4	SRR9990554	https://sra-downloadb.be-md.ncbi.nlm.nih.gov/sos5/sra-pub-zq-14/SRR009/990/SRR9990554.sralite.1
Gazella subgutturosa	GS5	SRR9990553	https://sra-downloadb.be-md.ncbi.nlm.nih.gov/sos5/sra-pub-zq-14/SRR009/990/SRR9990553.sralite.1
Gazella subgutturosa	GS6	SRR9990552	https://sra-downloadb.be-md.ncbi.nlm.nih.gov/sos5/sra-pub-zq-14/SRR009/990/SRR9990552.sralite.1
Gazella subgutturosa	GS7	SRR9990551	https://sra-downloadb.be-md.ncbi.nlm.nih.gov/sos5/sra-pub-zq-14/SRR009/990/SRR9990551.sralite.1
Gazella subgutturosa	GS8	SRR9990550	https://sra-downloadb.be-md.ncbi.nlm.nih.gov/sos5/sra-pub-zq-14/SRR009/990/SRR9990550.sralite.1
Gazella subgutturosa	GS9	SRR9990549	https://sra-downloadb.be-md.ncbi.nlm.nih.gov/sos5/sra-pub-zq-14/SRR009/990/SRR9990549.sralite.1
Gazella subgutturosa	GS10	SRR9990548	https://sra-downloadb.be-md.ncbi.nlm.nih.gov/sos5/sra-pub-zq-14/SRR009/990/SRR9990548.sralite.1
Gazella subgutturosa	GS11	SRR9990547	https://sra-downloadb.be-md.ncbi.nlm.nih.gov/sos5/sra-pub-zq-14/SRR009/990/SRR9990547.sralite.1
Gazella subgutturosa	GS12	SRR9990546	https://sra-downloadb.be-md.ncbi.nlm.nih.gov/sos5/sra-pub-zq-14/SRR009/990/SRR9990546.sralite.1
Gazella subgutturosa	GS13	SRR9990545	https://sra-downloadb.be-md.ncbi.nlm.nih.gov/sos5/sra-pub-zq-14/SRR009/990/SRR9990545.sralite.1
Gazella subgutturosa	GS14	SRR9990544	https://sra-downloadb.be-md.ncbi.nlm.nih.gov/sos5/sra-pub-zq-14/SRR009/990/SRR9990544.sralite.1
Gazella subgutturosa	GS15	SRR9990543	https://sra-downloadb.be-md.ncbi.nlm.nih.gov/sos5/sra-pub-zq-14/SRR009/990/SRR9990543.sralite.1
Gazella subgutturosa	GS16	SRR9990542	https://sra-downloadb.be-md.ncbi.nlm.nih.gov/sos5/sra-pub-zq-14/SRR009/990/SRR9990542.sralite.1
Gazella subgutturosa	GS17	SRR9990541	https://sra-downloadb.be-md.ncbi.nlm.nih.gov/sos3/sra-pub-zq-22/SRR009/990/SRR9990541.sralite.1
Gazella subgutturosa	GS18	SRR9990540	https://sra-downloadb.be-md.ncbi.nlm.nih.gov/sos5/sra-pub-zq-14/SRR009/990/SRR9990540.sralite.1
Gazella subgutturosa	GS19	SRR9990539	https://sra-downloadb.be-md.ncbi.nlm.nih.gov/sos5/sra-pub-zq-14/SRR009/990/SRR9990539.sralite.1
Gazella subgutturosa	GS20	SRR9990538	https://sra-downloadb.be-md.ncbi.nlm.nih.gov/sos5/sra-pub-zq-14/SRR009/990/SRR9990538.sralite.1
Equus kiang	EK1	SRR19187646	https://sra-downloadb.be-md.ncbi.nlm.nih.gov/sos2/sra-pub-zq-20/SRR019/19187/SRR19187646/SRR19187646.lite.1
Equus kiang	EK2	SRR19187606	https://sra-downloadb.be-md.ncbi.nlm.nih.gov/sos2/sra-pub-zq-20/SRR019/19187/SRR19187606/SRR19187606.lite.1
Equus kiang	EK3	SRR19187645	https://sra-downloadb.be-md.ncbi.nlm.nih.gov/sos3/sra-pub-zq-24/SRR019/19187/SRR19187645/SRR19187645.lite.1
Equus kiang	EK4	SRR19187634	https://sra-downloadb.be-md.ncbi.nlm.nih.gov/sos3/sra-pub-zq-24/SRR019/19187/SRR19187634/SRR19187634.lite.1
Equus kiang	EK5	SRR19187623	https://sra-downloadb.be-md.ncbi.nlm.nih.gov/sos3/sra-pub-zq-24/SRR019/19187/SRR19187623/SRR19187623.lite.1
Equus kiang	EK6	SRR19187612	https://sra-downloadb.be-md.ncbi.nlm.nih.gov/sos3/sra-pub-zq-24/SRR019/19187/SRR19187612/SRR19187612.lite.1
Equus kiang	EK7	SRR19187610	https://sra-downloadb.be-md.ncbi.nlm.nih.gov/sos1/sra-pub-zq-38/SRR019/19187/SRR19187610/SRR19187610.lite.1
Equus kiang	EK8	SRR19187609	https://sra-downloadb.be-md.ncbi.nlm.nih.gov/sos3/sra-pub-zq-24/SRR019/19187/SRR19187609/SRR19187609.lite.1
Equus kiang	EK9	SRR19187608	https://sra-downloadb.be-md.ncbi.nlm.nih.gov/sos1/sra-pub-zq-38/SRR019/19187/SRR19187608/SRR19187608.lite.1
Equus kiang	EK10	SRR19187607	https://sra-downloadb.be-md.ncbi.nlm.nih.gov/sos1/sra-pub-zq-38/SRR019/19187/SRR19187607/SRR19187607.lite.1
Pseudois nayaur	PN1	SRR19187644	https://sra-downloadb.be-md.ncbi.nlm.nih.gov/sos3/sra-pub-zq-24/SRR019/19187/SRR19187644/SRR19187644.lite.1
Pseudois nayaur	PN2	SRR19187643	https://sra-downloadb.be-md.ncbi.nlm.nih.gov/sos3/sra-pub-zq-24/SRR019/19187/SRR19187643/SRR19187643.lite.1
Pseudois nayaur	PN3	SRR19187642	https://sra-downloadb.be-md.ncbi.nlm.nih.gov/sos2/sra-pub-zq-20/SRR019/19187/SRR19187642/SRR19187642.lite.1
Pseudois nayaur	PN4	SRR19187641	https://sra-downloadb.be-md.ncbi.nlm.nih.gov/sos3/sra-pub-zq-24/SRR019/19187/SRR19187641/SRR19187641.lite.1
Pantholops hodgsonii	PH1	SRR19187639	https://sra-downloadb.be-md.ncbi.nlm.nih.gov/sos3/sra-pub-zq-24/SRR019/19187/SRR19187639/SRR19187639.lite.1
Pantholops hodgsonii	PH2	SRR19187638	https://sra-downloadb.be-md.ncbi.nlm.nih.gov/sos3/sra-pub-zq-24/SRR019/19187/SRR19187638/SRR19187638.lite.1
Pantholops hodgsonii	PH3	SRR19187637	https://sra-downloadb.be-md.ncbi.nlm.nih.gov/sos3/sra-pub-zq-24/SRR019/19187/SRR19187637/SRR19187637.lite.1
Pantholops hodgsonii	PH4	SRR19187636	https://sra-downloadb.be-md.ncbi.nlm.nih.gov/sos3/sra-pub-zq-24/SRR019/19187/SRR19187636/SRR19187636.lite.1
Bos grunniens	BG1	SRR19187633	https://sra-downloadb.be-md.ncbi.nlm.nih.gov/sos3/sra-pub-zq-24/SRR019/19187/SRR19187633/SRR19187633.lite.1
Bos grunniens	BG2	SRR19187627	https://sra-downloadb.be-md.ncbi.nlm.nih.gov/sos2/sra-pub-zq-20/SRR019/19187/SRR19187627/SRR19187627.lite.1
Bos grunniens	BG3	SRR19187632	https://sra-downloadb.be-md.ncbi.nlm.nih.gov/sos3/sra-pub-zq-24/SRR019/19187/SRR19187632/SRR19187632.lite.1
Bos grunniens	BG4	SRR19187631	https://sra-downloadb.be-md.ncbi.nlm.nih.gov/sos3/sra-pub-zq-24/SRR019/19187/SRR19187631/SRR19187631.lite.1
Bos grunniens	BG5	SRR19187630	https://sra-downloadb.be-md.ncbi.nlm.nih.gov/sos2/sra-pub-zq-20/SRR019/19187/SRR19187630/SRR19187630.lite.1
Bos grunniens	BG6	SRR19187629	https://sra-downloadb.be-md.ncbi.nlm.nih.gov/sos3/sra-pub-zq-24/SRR019/19187/SRR19187629/SRR19187629.lite.1
Bos grunniens	BG7	SRR19187628	https://sra-downloadb.be-md.ncbi.nlm.nih.gov/sos3/sra-pub-zq-24/SRR019/19187/SRR19187628/SRR19187628.lite.1
Table S1. The informations of 16S rRNA gene data.
