# Supplementary material for: Comparative analysis of the gut microbiome of ungulate species from Qinghai–Xizang plateau
Source: Ecol Evol. 2024 Sep 10;14(9):e70251. doi: 10.1002/ece3.70251 (PMC11387016; doi:10.1002/ece3.70251)
Supplement: Supplementary file 2 — Table S2. [file ECE3-14-e70251-s001.csv]

SampleID	C00002	C00003	C00005	C00006	C00008	C00010	C00011	C00012	C00014	C00015	C00016	C00018	C00019	C00020	C00021	C00022	C00024	C00025	C00026	C00029	C00031	C00032	C00033	C00035	C00036	C00037	C00039	C00040	C00041	C00042	C00043	C00044	C00046	C00047	C00048	C00049	C00051	C00054	C00055	C00058	C00061	C00062	C00063	C00064	C00065	C00066	C00067	C00068	C00072
HA1	-0.261423226	0.207307537	0.228219757	0.266730357	-0.00781626	0.171598242	-0.062243862	-0.015409044	0.315338707	-0.372447675	-9.21E-05	0.256381327	-0.229246997	-0.052600359	-0.03587628	-0.392112972	-0.111314499	k__Bacteria;	-0.336457017	-0.015824535	0.288355605	0.101082326	0.115325832	-0.372447675	0.282310234	-0.14544939	0.511540973	-0.329548473	-0.217729292	0.042568948	-0.420323984	-0.374878095	0.187439281	-0.307423069	0.001147253	-0.429724371	-0.184651975	0.317714378	0.100355852	0.01536786	-0.000287351	-0.148547058	0.88805834	1.007058424	-0.605338296	-1.355739905	-0.000143407	-0.52813967	0
HA2	-0.248498477	0.234981284	0.254535716	0.242442843	-0.035027086	0.166043027	-0.04945917	-0.029271744	0.311813823	-0.442059488	-2.08E-05	0.238443095	-0.230120832	-0.034128356	-0.033556084	-0.433703125	-0.099391709	-0.197678323	-0.391567171	-0.012876662	0.274586828	0.125221945	0.157943429	-0.442059488	0.459185755	-0.157362468	0.508362996	-0.367915535	-0.259616335	0.039435716	-0.428366156	-0.35074249	0.186409899	-0.291441106	0.001622764	-0.433169692	-0.158540582	0.326809519	0.093371587	0.014801476	-0.004593334	-0.134993974	0.812456248	0.953690121	-0.619791885	-1.226229699	0	-0.526989988	0
HA3	-0.255118801	0.240583414	0.284353492	0.213405628	-0.046527951	0.183870865	-0.071161298	-0.020503523	0.312030976	-0.493114467	-0.000114292	0.279627846	-0.239182928	-0.039473228	-0.023658014	-0.429252227	-0.084873031	-0.194303973	-0.388907954	-0.011055686	0.25547466	0.171514392	0.133901328	-0.493114467	0.45722921	-0.160933368	0.506198144	-0.362098053	-0.272160186	0.066682811	-0.446357173	-0.352908362	0.18410577	-0.288599001	0.003424041	-0.432298393	-0.171323307	0.310362406	0.113131527	0.01816438	-0.002468192	-0.138900773	0.818017261	0.930643	-0.621041226	-1.217199544	0	-0.507996176	0
HA4	-0.281126665	0.203714511	0.234571891	0.260217948	-0.004122838	0.140347105	-0.062563699	-0.014319931	0.316555778	-0.4011421	-3.07E-05	0.284657191	-0.22988715	-0.025535693	-0.043780984	-0.411330222	-0.106790853	-0.233305825	-0.316686979	-0.009872662	0.330030348	0.111753965	0.109125345	-0.4011421	0.257292524	-0.155377543	0.503900111	-0.34812891	-0.248421467	0.045092311	-0.414925352	-0.381985918	0.191881368	-0.292745516	0.001306792	-0.446404386	-0.159414891	0.34819788	0.14783908	0.019698767	-9.61E-06	-0.142352297	0.867276294	1.07787195	-0.619364545	-1.298301171	-3.58E-05	-0.566813258	3.58E-05
HA5	-0.262555154	0.206644429	0.257423472	0.238012057	-0.035791574	0.211899554	-0.049113039	-0.014988724	0.331478204	-0.457576412	-9.87E-05	0.259035286	-0.237055539	-0.08349193	-0.021647045	-0.414600385	-0.110734273	-0.211335974	-0.362257558	-0.012695149	0.310086943	0.161676794	0.107115269	-0.457576412	0.418803223	-0.157883373	0.516051053	-0.326456482	-0.219544446	0.043467894	-0.455092577	-0.373773388	0.180425288	-0.296218356	0.000916751	-0.446794382	-0.196828881	0.284505938	0.103008697	0.019451815	-0.005906921	-0.148698995	0.842093183	0.98291962	-0.611373621	-1.358931183	-0.000107139	-0.505262422	0
HA6	-0.268367143	0.206783383	0.259572904	0.231181096	-0.025088519	0.230819786	-0.088145972	-0.011844338	0.328510065	-0.452973895	-1.37E-05	0.263088889	-0.221074959	-0.102501138	-0.048210527	-0.423997497	-0.104430622	-0.198459623	-0.377162655	-0.014778742	0.308268905	0.204441501	0.098559925	-0.452973895	0.410779203	-0.157424238	0.517618594	-0.31901923	-0.198609884	0.051926391	-0.452055679	-0.378603941	0.184279392	-0.298820255	0.000503066	-0.442919525	-0.211269932	0.261562352	0.085733948	0.020194387	0.000461803	-0.155133523	0.865472552	0.944315019	-0.6121086	-1.378126243	0	-0.493392583	0
HA7	-0.257763837	0.225472571	0.252081185	0.244745964	-0.06786127	0.223439892	-0.0098685	-0.022669891	0.331543411	-0.521784495	-0.00013847	0.294905791	-0.237966431	-0.079216565	-0.027555132	-0.392402009	-0.081898048	-0.209313368	-0.368342721	-0.011493433	0.270586852	0.148250821	0.114230186	-0.521784495	0.524133166	-0.170008241	0.516364258	-0.335201872	-0.228688184	0.051678783	-0.478549414	-0.366306596	0.181109794	-0.29077358	0.0008915	-0.445180603	-0.224588682	0.285686947	0.109390903	0.015458943	-0.003995057	-0.148282201	0.830504309	0.974349652	-0.603743177	-1.328720246	-7.18E-05	-0.467631416	3.59E-05
HA8	-0.249795592	0.230336649	0.26796941	0.228026227	-0.04564533	0.234250569	-0.105577238	-0.017765253	0.325724047	-0.480911161	-0.000194401	0.266107428	-0.245152686	-0.101376584	-0.01707654	-0.426950248	-0.087749112	-0.202408917	-0.418534545	-0.018249628	0.315431641	0.209545793	0.115902994	-0.480911161	0.425809698	-0.154328806	0.528331288	-0.334695703	-0.220735391	0.066567154	-0.470745358	-0.367508046	0.180110704	-0.308693628	-0.001210487	-0.436134028	-0.234774945	0.258771966	0.090350635	0.018907718	-0.004828759	-0.154049621	0.842696511	0.959285822	-0.620065002	-1.325071789	0	-0.471102662	7.23E-05
HA9	-0.269795435	0.224846216	0.25034718	0.241472525	-0.030469327	0.213248792	-0.116067994	-0.015049865	0.324448709	-0.478074968	-0.000318113	0.285144126	-0.237735082	-0.074584803	-0.033737383	-0.438423667	-0.091954886	-0.203756719	-0.390787879	-0.013808257	0.311390501	0.192195229	0.11175524	-0.478074968	0.428452659	-0.157852036	0.512997961	-0.343753398	-0.243015064	0.045952039	-0.461235885	-0.371390837	0.190883512	-0.296715064	8.41E-05	-0.446543928	-0.19330151	0.267953319	0.110324094	0.020340247	0.00274181	-0.150843377	0.820613029	0.98169932	-0.630548194	-1.276770562	-7.22E-05	-0.506016375	0.000252757
HA10	-0.249436365	0.2239437	0.257894192	0.238918175	-0.044552933	0.215608429	-0.097104663	-0.024578555	0.333085583	-0.470743398	-0.001878461	0.271431706	-0.25470479	-0.078521343	-0.006063793	-0.421919158	-0.098127692	-0.216299558	-0.395462893	-0.017849228	0.3123578	0.156700742	0.116519797	-0.470743398	0.42169312	-0.149072502	0.523632251	-0.339814073	-0.235767356	0.056670954	-0.468175884	-0.369048368	0.181244325	-0.307707272	-0.001028618	-0.445128301	-0.214590374	0.276140972	0.107266025	0.022153273	-0.009697521	-0.150591762	0.821323091	1.001348856	-0.631204491	-1.322500603	0	-0.496237023	0.000108276
HB1	-0.257766291	0.247826822	0.305472208	0.189823498	-0.066241891	0.201441657	-0.1629869	-0.033904564	0.329879846	-0.526787172	-7.47E-05	0.307518975	-0.326831157	-0.007007884	0.067037198	-0.459853856	-0.031904882	-0.235893712	-0.386605487	-0.011945697	0.289401988	0.17851865	0.121258242	-0.526787172	0.493977413	-0.167900629	0.511917236	-0.379781425	-0.318621811	0.077223775	-0.470763314	-0.343134338	0.186767258	-0.295428177	-0.0212677	-0.430414538	-0.117971059	0.27679234	0.146384464	0.037676277	-0.009083812	-0.143043042	0.799302798	1.007683164	-0.652968721	-1.180338989	-3.56E-05	-0.48170588	0
HB2	-0.26584212	0.229953755	0.287808634	0.191326282	-0.074397838	0.151429333	-0.16691949	-0.070159936	0.335460539	-0.549509837	-0.000114635	0.348399953	-0.309091186	-0.019187232	0.04984235	-0.509650541	0.018694721	-0.263978707	-0.415610978	-0.01452346	0.300735979	0.199196444	0.138808953	-0.549509837	0.449612779	-0.162483485	0.510824244	-0.364974995	-0.305582994	0.108543015	-0.461310499	-0.345542113	0.204799679	-0.294523737	-0.055570333	-0.436120697	-0.105945695	0.297884431	0.112480221	0.045569444	9.83E-05	-0.142438415	0.780247639	1.016180869	-0.637313796	-1.146359293	0	-0.455169566	0.000106253
HB3	-0.254710292	0.267915706	0.27406033	0.222326907	-0.089697513	0.251615233	-0.069250412	-0.008530741	0.338626623	-0.569530764	-4.99E-06	0.29144855	-0.369756938	0.02504661	0.113350174	-0.428058421	-0.068686879	-0.259289997	-0.378733061	-0.008099472	0.279183662	0.135790307	0.13021624	-0.569530764	0.489260898	-0.190912506	0.505706714	-0.389684128	-0.345064815	0.050833091	-0.460277017	-0.323631674	0.192462329	-0.298535005	-0.000801172	-0.445154514	-0.1082135	0.237262409	0.193410894	0.028213057	-0.006254367	-0.13517452	0.783830899	1.163806698	-0.639253616	-1.131185658	0	-0.52409765	0
HB4	-0.256551613	0.241949352	0.286844708	0.213229041	-0.07369802	0.203229001	-0.135455182	-0.012289034	0.335328722	-0.535459044	-0.000894217	0.302653438	-0.335842177	0.01190106	0.073957489	-0.443856352	-0.060604698	-0.235802706	-0.368803121	-0.010393305	0.31481761	0.149055622	0.119139235	-0.535459044	0.482434614	-0.181164371	0.510967651	-0.386678321	-0.344693015	0.058560821	-0.464863112	-0.346084789	0.191030372	-0.304920758	-0.002817916	-0.446130462	-0.113768107	0.282454778	0.185790577	0.031758303	-0.012187645	-0.144107775	0.791525555	1.064772028	-0.655760309	-1.174248142	0	-0.516191954	0.000971323
HT1	-0.253032012	0.224430396	0.311751923	0.189679924	-0.087768948	0.015499326	-0.132964167	-0.118896035	0.332836674	-0.542330337	-0.000917869	0.387308933	-0.366167866	0.063024164	0.114019181	-0.519160396	0.083801585	-0.350437	-0.382740881	-0.010295594	0.292829277	0.147710755	0.152451752	-0.542330337	0.42268008	-0.185533758	0.505234858	-0.413255098	-0.424211326	0.127634494	-0.450971559	-0.327190202	0.195613592	-0.302677561	-0.091234559	-0.435444778	-0.077189038	0.43267237	0.185699414	0.065262068	-0.022540399	-0.120946758	0.753368305	1.201846311	-0.628993068	-1.075454671	-0.000213762	-0.486303398	0.000142508
HT2	-0.256467535	0.20958921	0.398264342	0.106378361	-0.121476893	-0.054242255	-0.289249515	-0.192265856	0.35930603	-0.629095445	-0.001611801	0.431600618	-0.345014155	0.029821312	0.070045124	-0.647486577	0.279841275	-0.375419313	-0.522087446	-0.019840307	0.31912425	0.283118554	0.196611835	-0.629095445	0.406903534	-0.176835667	0.519539146	-0.416223569	-0.348500761	0.240540196	-0.463901571	-0.334332641	0.1937554	-0.280782172	-0.169439651	-0.420121628	-0.142871087	0.464833854	0.110376877	0.097782826	-0.045212855	-0.124906534	0.779825172	1.161952465	-0.662904523	-1.081563121	0	-0.387601247	0.000208512
HT3	-0.24883209	0.21190078	0.255056972	0.240780989	-0.081054984	0.180576038	-0.157723924	-0.007831856	0.345603092	-0.514236114	-2.73E-05	0.30658679	-0.353513889	-0.007488703	0.062053117	-0.380078691	-0.113360569	-0.276134843	-0.314080589	-0.011566523	0.400823211	0.018383969	0.104345396	-0.514236114	0.37712199	-0.15328948	0.509875103	-0.356563313	-0.301222276	0.010690631	-0.475888195	-0.343396649	0.19384377	-0.321228681	-0.001188387	-0.469619539	-0.111910951	0.310229294	0.190238267	0.022443079	-0.016423258	-0.13619897	0.778760844	1.228665722	-0.677598723	-1.260057495	0	-0.536696955	0
HT4	-0.252179718	0.227661483	0.261883213	0.22883451	-0.039349877	0.148813244	-0.144627855	-0.013328178	0.324875196	-0.479782051	-9.83E-05	0.323731534	-0.358862623	0.04102493	0.098012546	-0.422053263	-0.087658029	-0.265841647	-0.298343759	-0.004508557	0.296111505	0.081515227	0.131192497	-0.479782051	0.455628641	-0.166791	0.498168597	-0.380552914	-0.384238661	0.047932761	-0.441461997	-0.329741118	0.199497775	-0.279938783	-0.004203114	-0.445341428	-0.080610581	0.332488466	0.195130785	0.020060737	0.002658735	-0.125487544	0.768092324	1.187596355	-0.667916539	-1.106972574	-0.000106705	-0.578490019	0.000106705
HY1	-0.279059433	0.236425753	0.134788773	0.306995079	-0.0287526	0.12442687	-0.117148275	-0.054629984	0.30308789	-0.494026476	-0.000635238	0.382877748	-0.283607055	0.018663843	0.004471138	-0.452545597	-0.02943552	-0.269908052	-0.31475494	-0.007249404	0.200488587	0.099439614	0.114632538	-0.494026476	0.419302365	-0.176181096	0.472619919	-0.343350995	-0.417689271	0.070355917	-0.403907062	-0.333298901	0.256146973	-0.304938163	-0.02460697	-0.429581286	-0.069015532	0.302422612	0.091095623	0.030192383	0.047800926	-0.134045883	0.66873796	0.93736642	-0.595891771	-0.971271932	-0.000670764	-0.499348552	0.000782558
HY2	-0.323636022	0.20869514	-0.028594709	0.408967231	0.05321175	0.145805625	-0.194814634	-0.032217183	0.29956855	-0.423640465	-0.000805399	0.406353936	-0.251671419	-0.047122398	-0.023782178	-0.473584169	-0.06414325	-0.272737067	-0.293742198	-0.005066579	0.212395628	0.095543138	0.077709906	-0.423640465	0.332004012	-0.141069114	0.461440575	-0.290154959	-0.400041807	0.046718378	-0.387301823	-0.348599372	0.32168407	-0.28435318	-0.008887335	-0.442540512	-0.022267945	0.227550849	0.032379441	0.021650054	0.110435187	-0.150076051	0.636924698	0.843046349	-0.597980577	-0.893520005	-0.00032804	-0.517314341	0.001020569
HY3	-0.274008895	0.237631545	0.169193396	0.282067744	-0.037992765	0.132533287	-0.155891849	-0.052572792	0.316902898	-0.508983739	-0.00217823	0.360928063	-0.302485324	0.012415562	0.02876624	-0.459502162	-0.023324647	-0.270056524	-0.34199869	-0.010243678	0.223121953	0.115075644	0.109382128	-0.508983739	0.414820406	-0.162859982	0.483166512	-0.348264705	-0.381953031	0.075048699	-0.420262808	-0.333208439	0.244278007	-0.301517207	-0.023763437	-0.434775289	-0.088092689	0.304322044	0.114166592	0.034429447	0.032814613	-0.138355343	0.696249727	0.969568865	-0.624530123	-1.022644595	-0.001018158	-0.491550669	0.000490224
HY4	-0.290027081	0.224709112	0.092828839	0.32946663	0.001303033	0.15006183	-0.138042997	-0.035944504	0.30561647	-0.462498192	-0.000567862	0.383061099	-0.274339847	-0.015163143	-0.008488238	-0.452306831	-0.066858815	-0.253678804	-0.3071526	-0.007376273	0.212441594	0.08619339	0.104023335	-0.462498192	0.405727063	-0.159614559	0.471491866	-0.31413111	-0.372524937	0.055349331	-0.408754987	-0.340426154	0.273692011	-0.296181579	-0.009845466	-0.439234799	-0.068351891	0.265442776	0.068533207	0.023327776	0.06754507	-0.14287852	0.680354565	0.905156109	-0.604936767	-0.985851405	-0.000559041	-0.512681732	0.000260886
HY5	-0.259926091	0.247429875	0.198315912	0.270161651	-0.054919319	0.175934424	-0.142910849	-0.035710456	0.306885845	-0.522305771	-0.000535116	0.33843699	-0.303329009	0.021892009	0.037653309	-0.426298077	-0.063051438	-0.246382468	-0.324497734	-0.008309258	0.220251937	0.124481449	0.109725646	-0.522305771	0.46140336	-0.172751781	0.483062134	-0.368676302	-0.408125345	0.062493422	-0.430217904	-0.328832362	0.223878144	-0.303934874	-0.008124387	-0.431885533	-0.100800611	0.285879116	0.14247804	0.02821723	0.024284425	-0.135249006	0.699456903	0.964291649	-0.616104774	-1.044387523	-0.000442143	-0.500524124	0.000552679
HY6	-0.279461366	0.235396432	0.144460902	0.308159266	-0.043743461	0.166230143	-0.164517859	-0.035297954	0.31266575	-0.524708056	-0.002123706	0.356171951	-0.31878751	0.010532653	0.048649072	-0.426834439	-0.065716314	-0.274334497	-0.295029657	-0.004718055	0.21996266	0.100063751	0.090991361	-0.524708056	0.398022244	-0.152066701	0.481226332	-0.357433624	-0.412986095	0.050698085	-0.430869692	-0.333129139	0.243345783	-0.294524727	-0.009138676	-0.438934469	-0.082954956	0.278224984	0.148212512	0.027038464	0.037203611	-0.137816463	0.677889707	0.978404995	-0.621725826	-1.019766956	-7.31E-05	-0.515790495	0.002814712
HY7	-0.25245886	0.25162556	0.19725128	0.278670099	-0.070088475	0.162782651	-0.085544317	-0.039017688	0.30470082	-0.52925875	-0.000538607	0.335955702	-0.315648237	0.051540488	0.035842345	-0.399939118	-0.061182836	-0.248341042	-0.297955678	-0.007327387	0.211937339	0.079673977	0.111719629	-0.52925875	0.459683156	-0.189709768	0.476494129	-0.374338338	-0.429920395	0.048035618	-0.419359896	-0.32068883	0.217565736	-0.318562761	-0.0056754	-0.42864992	-0.084135745	0.308787326	0.154762139	0.025513575	0.016882319	-0.129545387	0.678733618	0.979182475	-0.612300829	-1.038426975	-0.00051059	-0.500066115	0.000392761
GS1	-0.277429682	0.205664027	0.244011795	0.248668182	-0.032271853	0.135190866	-0.181653821	-0.009931778	0.336444402	-0.501204606	-0.000189515	0.324486648	-0.419105756	0.08331343	0.174604094	-0.431316079	-0.085605956	-0.286362863	-0.308769849	-0.002812405	0.349399162	0.08158627	0.118841868	-0.501204606	0.452450768	-0.161077487	0.504964243	-0.4236728	-0.426991481	0.029469605	-0.448872959	-0.343942367	0.200560994	-0.278127098	-0.00060408	-0.46756647	-0.062664367	0.355934495	0.278336571	0.018386449	-0.007453275	-0.123412204	0.769229761	1.322219878	-0.687966827	-1.063739274	0	-0.602782908	0.000248739
GS2	-0.264206522	0.245595983	0.253998812	0.245018104	-0.04625867	0.157546839	-0.174956314	-0.013258938	0.340152184	-0.494879619	-0.000145105	0.323788802	-0.416101756	0.0939349	0.164669966	-0.421597615	-0.087231946	-0.282599485	-0.298311671	-0.003367154	0.306589176	0.080369843	0.102690688	-0.494879619	0.470581572	-0.162669011	0.502461568	-0.427099653	-0.45287835	0.027750057	-0.458486162	-0.333648597	0.192184119	-0.282920982	-0.000181381	-0.462723058	-0.074127682	0.339487585	0.285413487	0.020787149	-0.010656123	-0.123003949	0.776507704	1.275141183	-0.691836843	-1.081730199	0	-0.598074062	0.000181381
GS3	-0.26850669	0.237680619	0.233046142	0.259907268	-0.047787861	0.153839937	-0.13649776	-0.015146535	0.337453792	-0.502306123	-0.000230043	0.337483042	-0.403166025	0.074096951	0.145321737	-0.41988007	-0.088793491	-0.291625274	-0.299588937	-0.004136269	0.323866722	0.070729231	0.104070979	-0.502306123	0.451156603	-0.171251987	0.502014053	-0.416584443	-0.438321277	0.028194832	-0.458482695	-0.338849432	0.200451508	-0.296482154	-0.000399549	-0.467483309	-0.072583864	0.335269269	0.265872412	0.025271239	-0.007350791	-0.126475053	0.766697511	1.263286622	-0.673511302	-1.082927821	0	-0.592084352	0.000326904
GS4	-0.263532514	0.239503807	0.245659274	0.252406025	-0.051019394	0.160139964	-0.167668764	-0.016237315	0.339824994	-0.49588171	-0.000318379	0.32777242	-0.414129476	0.085300134	0.161957172	-0.415780814	-0.08934633	-0.286486875	-0.2923937	-0.004158546	0.317233134	0.063822565	0.10394857	-0.49588171	0.458107912	-0.158379473	0.503444429	-0.425340339	-0.45087845	0.024119147	-0.457861536	-0.335788792	0.193768802	-0.292128852	-0.000177435	-0.463697229	-0.077528818	0.336636451	0.288068513	0.020778252	-0.011761583	-0.124039712	0.768300363	1.283073439	-0.684855031	-1.092296276	0	-0.591882159	0.00036736
GS5	-0.266852892	0.238731762	0.260099404	0.236447883	-0.059444267	0.168909865	-0.19383918	-0.015031646	0.343710312	-0.526529826	-0.000214866	0.318386649	-0.399439344	0.056341296	0.147134897	-0.427762522	-0.08378122	-0.270864444	-0.313799391	-0.004558644	0.333752767	0.094033466	0.111274767	-0.526529826	0.481243657	-0.159386249	0.508955005	-0.419147521	-0.42145656	0.033403976	-0.467888321	-0.337540977	0.19245603	-0.284446642	-0.000584793	-0.464444871	-0.08634168	0.324665114	0.256653734	0.020088958	-0.012136868	-0.128519196	0.775755444	1.242518453	-0.694376742	-1.108164109	0	-0.582029099	0.000214866
GS6	-0.265024694	0.230862145	0.251142984	0.246615042	-0.049764439	0.166134568	-0.179400751	-0.01077615	0.33976908	-0.505454157	-0.000296864	0.325512936	-0.403320479	0.058870665	0.153421027	-0.424155972	-0.089869048	-0.282094403	-0.302992421	-0.003104481	0.339675138	0.079607071	0.107218477	-0.505454157	0.46111217	-0.157766613	0.508511947	-0.419536715	-0.435329385	0.02820727	-0.465511036	-0.338289911	0.193565819	-0.284608986	-0.000451351	-0.467342469	-0.080042345	0.329216547	0.268215998	0.018521708	-0.010972139	-0.126022568	0.77838147	1.282397165	-0.692812555	-1.112104377	0	-0.59220165	0.00039186
GS7	-0.263299024	0.244778548	0.262391758	0.235196237	-0.063613678	0.174860018	-0.192305787	-0.013048146	0.342646181	-0.525580735	-9.44E-05	0.314514457	-0.411334177	0.055457954	0.157478885	-0.421721338	-0.089633399	-0.275743594	-0.314368353	-0.004496819	0.33364508	0.088013681	0.105959792	-0.525580735	0.476121627	-0.152804137	0.510921567	-0.416603176	-0.416875083	0.030491792	-0.472632863	-0.33472865	0.193045099	-0.287630765	-0.000365525	-0.46751614	-0.100170177	0.320268733	0.261411717	0.018087517	-0.012281416	-0.12665378	0.777257341	1.266427091	-0.695030456	-1.107340153	0	-0.581180207	0.000141539
GS8	-0.274100791	0.227495685	0.273254993	0.219710771	-0.076221796	0.176536285	-0.193859642	-0.01426738	0.343641311	-0.569784125	-0.000483325	0.327834459	-0.398264938	0.03755236	0.134429142	-0.427816002	-0.08252898	-0.273007784	-0.345274681	-0.006427323	0.362346292	0.096962414	0.103199413	-0.569784125	0.466912877	-0.159894677	0.507997962	-0.403120176	-0.370695527	0.040377459	-0.476935611	-0.34500097	0.200364836	-0.298616538	-0.000743577	-0.472759267	-0.088148923	0.309496926	0.245612215	0.025930847	-0.012408438	-0.135399312	0.766534065	1.23249182	-0.690096854	-1.117776616	0	-0.552419458	0.000706398
GS9	-0.265480684	0.251793841	0.280447731	0.217774825	-0.083937002	0.222460845	-0.179504035	-0.012098295	0.344177228	-0.561064607	-0.000498532	0.317099956	-0.402928161	0.031922782	0.152004436	-0.416624807	-0.10581127	-0.271552265	-0.325543943	-0.005973923	0.372504164	0.085456514	0.083775276	-0.561064607	0.481444563	-0.145718064	0.511009703	-0.398504832	-0.367241201	0.030598685	-0.476667829	-0.347550649	0.190856164	-0.298462083	-0.000136384	-0.477281087	-0.081043726	0.273435171	0.263710006	0.027334802	-0.01766814	-0.134080692	0.777670079	1.223377431	-0.680243503	-1.157868236	0	-0.560025861	0.000712188
GS10	-0.265626778	0.24207833	0.246771414	0.252503148	-0.048498088	0.141926584	-0.19048514	-0.017737713	0.340772135	-0.49057288	-0.000680154	0.321859933	-0.428298006	0.089966151	0.181574758	-0.415447086	-0.085721947	-0.291733026	-0.282246214	-0.003932248	0.292619016	0.059910155	0.104592964	-0.49057288	0.460107239	-0.156202926	0.502091618	-0.428701374	-0.463245704	0.022771572	-0.459095569	-0.328511945	0.195215561	-0.287241143	-0.000369789	-0.46510002	-0.07464569	0.348625891	0.289123232	0.019310928	-0.011274694	-0.122605149	0.768213851	1.289252726	-0.694577542	-1.079945001	0	-0.598084502	0.000930738
GS11	-0.26866238	0.230295488	0.240050725	0.257587911	-0.041534732	0.140667189	-0.166218131	-0.014039047	0.33865288	-0.490177279	-0.000233677	0.325436908	-0.406663253	0.096664025	0.147933302	-0.427475388	-0.083951626	-0.28041034	-0.2996348	-0.004480073	0.324665272	0.066699308	0.113616412	-0.490177279	0.448561284	-0.16246386	0.502740289	-0.434837266	-0.450954102	0.023050356	-0.446470954	-0.341364258	0.194477305	-0.291127673	-0.000110689	-0.468179413	-0.080685224	0.356971447	0.283041508	0.018723956	-0.009717566	-0.121509185	0.768227408	1.293246615	-0.691735456	-1.070207409	0	-0.602462124	0.00029517
GS12	-0.273030681	0.202318537	0.279944987	0.218662964	-0.041639266	0.170439869	-0.189122664	-0.010257936	0.329925419	-0.515206127	-0.000650192	0.322807135	-0.418082668	0.055555676	0.163405955	-0.419022625	-0.086515526	-0.279932709	-0.330286233	-0.002781427	0.327451632	0.110811133	0.112572107	-0.515206127	0.475515056	-0.158697974	0.510173225	-0.41395963	-0.381545573	0.040023481	-0.467602107	-0.345006249	0.191772909	-0.288933394	-0.000185653	-0.46423576	-0.073636002	0.324393371	0.251583159	0.026190304	-0.012594504	-0.126525524	0.784994132	1.280540285	-0.67808264	-1.100904301	0	-0.571368083	0.000243822
GS13	-0.269521197	0.230087785	0.266189018	0.230000412	-0.065574148	0.162752009	-0.188938541	-0.013668176	0.334449227	-0.556825331	-7.10E-05	0.325309608	-0.416004857	0.047730169	0.156991066	-0.430250092	-0.082277339	-0.276637105	-0.334908078	-0.003378529	0.329895037	0.115414115	0.112801501	-0.556825331	0.486746221	-0.153387243	0.513427969	-0.426569757	-0.395551155	0.041266346	-0.47525844	-0.338947298	0.193496204	-0.290108237	-0.000295922	-0.471696452	-0.108457809	0.33318928	0.237825791	0.020446224	-0.011145854	-0.126493668	0.772648955	1.267200168	-0.686846109	-1.082266612	0	-0.569470511	7.10E-05
GS14	-0.269436972	0.227481859	0.241761063	0.254136833	-0.039311093	0.140175933	-0.181354397	-0.012204708	0.335817388	-0.494575646	-0.000285699	0.325443485	-0.414687004	0.084016805	0.162331005	-0.427979017	-0.08464332	-0.284159492	-0.300939557	-0.003114894	0.319718074	0.076561283	0.109570003	-0.494575646	0.45501534	-0.161051573	0.504245834	-0.428682341	-0.445420762	0.028223022	-0.457000205	-0.336739176	0.196397567	-0.282346939	-0.000297484	-0.46741003	-0.074543224	0.355115924	0.273863641	0.017323766	-0.007672151	-0.122545265	0.773767009	1.296628399	-0.691944726	-1.070788019	0	-0.600700276	0.000321411
GS15	-0.263767296	0.233335311	0.271484329	0.227073958	-0.055079654	0.156716959	-0.184716558	-0.009256777	0.331899983	-0.543251214	-4.88E-05	0.312038443	-0.401828282	0.049814964	0.155970435	-0.444434678	-0.060604562	-0.253063557	-0.36421255	-0.004495626	0.319290141	0.153229599	0.118541681	-0.543251214	0.498657172	-0.16670124	0.512784497	-0.428446278	-0.399392477	0.05109399	-0.468599902	-0.33499395	0.188935084	-0.282799663	-0.000121959	-0.458966966	-0.098548801	0.342294186	0.232469868	0.01873069	-0.009760299	-0.129131471	0.786015211	1.195034025	-0.695325135	-1.073669661	0	-0.549385246	3.66E-05
GS16	-0.283020091	0.228810402	0.184416393	0.287490767	-0.004341052	0.127442946	-0.171119623	-0.019671512	0.331600863	-0.448786473	-0.000108732	0.350796429	-0.382395202	0.077206603	0.111445443	-0.437318094	-0.094817501	-0.297026451	-0.271696219	-0.004969012	0.281419279	0.072270834	0.109423624	-0.448786473	0.424279811	-0.165255898	0.48990888	-0.403956836	-0.445521782	0.024708845	-0.434505252	-0.339180384	0.227097086	-0.290614559	-0.000289953	-0.460041682	-0.077337162	0.338653733	0.226472533	0.018223105	0.020082279	-0.125253582	0.742730541	1.246734117	-0.659530033	-1.011912365	0	-0.609655828	7.25E-05
GS17	-0.283761243	0.205083635	0.240645865	0.255006288	-0.037434321	0.109217413	-0.162649489	-0.011804107	0.337444979	-0.516126785	-0.000178893	0.329087606	-0.417658023	0.099186453	0.16452574	-0.44020131	-0.082871551	-0.293710112	-0.307317979	-0.003281311	0.360883541	0.075452703	0.117991208	-0.516126785	0.447402866	-0.165203422	0.505653706	-0.44050335	-0.437728018	0.025606523	-0.444369984	-0.354973889	0.196898622	-0.283907564	-0.000183265	-0.479960184	-0.061082745	0.385825749	0.283101245	0.01945954	-0.011194524	-0.119529452	0.771113075	1.359906264	-0.691093606	-1.054441747	0	-0.623480886	0.000177239
GS18	-0.271622732	0.219223167	0.248161644	0.248558361	-0.038108266	0.137772964	-0.186998341	-0.010830088	0.33570741	-0.500150393	-0.00015769	0.324240479	-0.417961537	0.085072978	0.166697339	-0.429818964	-0.085545537	-0.284896882	-0.304926311	-0.002537937	0.325768278	0.086081494	0.116462102	-0.500150393	0.456131023	-0.159121597	0.505761868	-0.43201931	-0.437369518	0.030232647	-0.457692175	-0.339068208	0.19467836	-0.279808194	-0.00035596	-0.466599981	-0.079493051	0.35906789	0.273739548	0.016971024	-0.009869945	-0.121501881	0.774396295	1.322514619	-0.691743626	-1.066721888	0	-0.603069002	0.00017798
GS19	-0.290600823	0.222512046	0.172433764	0.295544283	-0.012546334	0.125818974	-0.186886712	-0.014324541	0.326157353	-0.48512963	-8.62E-05	0.350565944	-0.367116986	0.067456854	0.096117455	-0.457411777	-0.079525717	-0.28052057	-0.301771441	-0.005097819	0.298079553	0.094268595	0.107348536	-0.48512963	0.419486566	-0.161733626	0.489330018	-0.401072901	-0.41837302	0.028502543	-0.430296654	-0.346577029	0.233082708	-0.282452428	-0.000147771	-0.465576317	-0.07988864	0.336637983	0.202215418	0.015426358	0.028250409	-0.126914289	0.740341294	1.205805538	-0.668549186	-0.982002613	0	-0.602067779	0.000110828
GS20	-0.289134822	0.195260374	0.227395414	0.262593164	-0.02984627	0.104725282	-0.166135066	-0.011283383	0.334251824	-0.514846192	-0.000106783	0.334700213	-0.413144181	0.098527023	0.155744743	-0.443173218	-0.079264285	-0.294685372	-0.310539285	-0.003943252	0.35574127	0.073691884	0.120002401	-0.514846192	0.443088412	-0.163425665	0.504223913	-0.440975218	-0.435672434	0.032839985	-0.439599965	-0.358792562	0.201858234	-0.283943496	-0.000616849	-0.479204226	-0.053076917	0.386411745	0.277409278	0.019396118	-0.007952294	-0.120764629	0.765238945	1.351934475	-0.687364378	-1.0412922	0	-0.620027832	0.000142377
Table S2. The information�of metabolite prediction
[truncated: 1,299 more columns]
